# Supplementary material for: Hippocampal granule cell dispersion: a non-specific finding in pediatric patients with no history of seizures
Source: Acta Neuropathol Commun. 2020 Apr 21;8:54. doi: 10.1186/s40478-020-00928-3 (PMC7171777; doi:10.1186/s40478-020-00928-3)
Supplement: Supplementary file 2 — Additional file 2.Full list of cases with clinical history. List of total 147 autopsy cases studied, along with a table of their clinical history obtained from the patient records and histology archives of Seattle Children’s Hospital Department of Pathology (2014-2019). Variables analyzed included age, gender, post-mortem interval, seizure history and interval (onset till death) and major systemic clinical diagnoses including malformations or other problems in central nervous system (CNS), which denotes many acquired forms of CNS injury such as hypoxic-ischemic encephalopathy (HIE), cerebral edema. The blue highlights demarcate the seizure/epilepsy cases tabulated in Table 1. The pink highlights demarcate the controls demonstrating GCD, as tabulated inhippocampal section. GW, gestational weeks; TT, tram-track; DA, disaggregated; PMI, post-mortem interval; hr, hour(s); wk, week(s); mo, month(s); yr, year(s). Table 2. The non-highlighted rows demarcate cadaveric control reports with no clinical history of seizures and no evidence of GCD in any available hippocampal section. GW, gestational weeks; TT, tram-track; DA, disaggregated; PMI, post-mortem interval; hr, hour(s); wk, week(s); mo, month(s); yr, year(s). [file 40478_2020_928_MOESM2_ESM.xlsx]

## Sheet: Sheet1
For submission to Acta Neuropathologica Communications
Hippocampal granule cell dispersion: a non-specific finding in pediatric patients with no history of seizures
Achira Roy1, Kathleen J. Millen1,2, Raj P. Kapur1,3,4*
* Corresponding author: Raj P. Kapur, email: raj.kapur@seattlechildrens.org
Additional File 2: Full list of cases with clinical history
List of total 147 autopsy cases studied, along with a table of their clinical history obtained from the patient records and histology archives of Seattle Children’s Hospital Department of Pathology (2014-2019).
Variables analyzed included age, gender, post-mortem interval, seizure history and interval (onset till death) and major systemic clinical diagnoses including malformations or other problems in central nervous
system (CNS), which denotes many acquired forms of CNS injury such as hypoxic-ischemic encephalopathy (HIE), cerebral edema. The blue highlights demarcate the seizure/epilepsy cases tabulated in Table 1.
The pink highlights demarcate the controls demonstrating GCD, as tabulated in Table 2.The non-highlighted rows demarcate cadaveric control reports with no clinical history of seizures and no evidence
of GCD in any available hippocampal section. GW, gestational weeks; TT, tram-track; DA, disaggregated; PMI, post-mortem interval; hr, hour(s); wk, week(s); mo, month(s); yr, year(s).
Serial No.	Age	Corrected age	Gender	PMI (hr)	Seizure	Seizure interval (onset till death)	CNS malformation/anomaly	Other (CNS)	Non-CNS conditions
1	10wk (term)	10wk	F	12				cerebral atrophy	Undefined immunodeficiency disorder, massive hepatomegaly, active bronchopneumonia, cardiomegaly
2	8wk (34GW)	2wk	M	8			mild ventriculomegaly	mild diffuse gliosis of white matter	Pentalogy of Cantrell, left pulmonary artery stenosis
3	81day (34 3/7 GW)	6wk	M	72					massive congenital lymphatic malformation, cervical lymphangioma, hepatomegaly, splenomegaly
4	11wk (35GW)	6wk	M	17				hypoxic-ischemic encephalopathy (HIE) with periventricular leukomalacia, partial aniridia	Prun Belly syndrome, respiratory failure
5	2mo	2mo	F	20				remote HIE without acute changes with focal cystic periventricular leukomalacia	neonatal gastroschisis repair, cardiovascular defects, Clostridium infection
6	17yr	17yr	M	59					recurrent B cell lymphoblastic leukemia and aspergillosis
7	4wk	4wk	F	15				CNS injury	cardiac anomalies, arrest, renal medullary injury
8	4mo	4mo	M	55			axonal mixed sensory/motor neuropathy	deafness	Growth delay, respiratory distress
9	10days (31GW)	32GW	M	43					necrotizing enterocolitis totalis, Candida infection, mild subarachnoid and occipital hemorrhage
10	7wk (27GW)	35GW	M	12.5				HIE with periventricular leukomalacia	multi-organ hypoxic ischemic injury
11	2mo (32GW)	term (40GW)	F	58				periventricular leukomalacia with acute HIE	cardiopulmonary abnormalities, congenital cardiac anomalies, renomegaly
12	3wk	3wk	F	16.5				small subdural hemorrhage occipitally, mild gliosis	musculoskeletal abnormalities, palpable fractures
13	18mo	18mo	M	26	YES	1-3mo age; no further seizures post-treatment of phenobarbital	developmental delay and seizure disorder (2q21.1 duplication)	focal neuronal loss and gliosis in hippocampus	abdominal distension, bradycardic arrest, acute panlobar pneumonia
14	22days	22days	M	75				bilateral remote parenchymal injury, generalized mild gliosis	pterygium syndrome and acute respiratory failure, arthrogryposis multiplex
15	8yr	8yr	F	20				intracranial hemorrhage	biventricular heart failure, hemorrhagic strokes, congested lungs, hepatomegaly
16	6yr	6yr	F	68				craniosynostosis surgery	GLIS3 mutation, hepatic fibrosis
17	9yr	9yr	F	14			multiple malignant tumors, prgressive high grade glioma (constitutional MSH6 mutation		clinical respiratory failure, adrenal and skin atrophy
18	4wk	4wk	F	19					hypoplastic left heart syndrome and supracardiac total anomalous pulmonary venous return, congenital heart disease, coagulopathy, multi-organ failure
19	7days (32GW)	33GGW	F	15			subdural hematoma	diffuse HIE with widespread gliosis, early mineralization, periventricular leukomalacia, intraventricular hemorrhage	cystic necrosis of liver, respiratory failure, congested spleen
20	6yr	6yr	M	15			diffuse infiltrating pontine glioma, mild ventriculomegaly
21	1wk	1wk	M	45				HIE, periventricular leukomalacia with prominent gliosis and neuronal loss	congestion and hemorrhage
22	10mo	10mo	F	46.5				global chronic HIE, hippocampus shows mild loss of neurons in CA1 region	heterotaxy syndrome, complex congenital heart disease
23	5mo	5mo	F	41				subacute CNS HIE	complex congenital heart disease, lung hemorrhagic necrosis
24	3wk	3wk	F	57.5				diffuse edema and gliosis	congenital diaphramatic hernia, coagulopathy, liver, spleen and kidney defects
25	18days	18days	M	13.5				kernicterus involving hippocampi, diffuse gliosis with periventricular leukomalacia	Beckwith-Wiedemann Syndrome, respiratory failure, acute kidney injury, thymic cortical stress
26	2yr	2yr	M	15			congenital deafness and developmental delay	abnormal WM, small brain diffuse gliosis	myopathy, cardiac failure, respiratory failure
27	3wk	3wk	F	12.5			mild ventriculomegaly	parietooccipal cerebral infarct with subarachnoid hemorrhage, diffuse gliosis	anasarca, cardiovascular anomalies
28	3wk	3wk	M	2.75					alveolar capillary dysplasia with pulmonary vein misalignment, complex congenital heart disease
29	3yr	3yr	M	16.5				HIE post cardiac arrest, early necrosis of hippocampus	asthma, acute sepsis, cardiac arrest, stress atrophy
30	2yr	2yr	M	72	YES	4mo; multiple episodes between first seizure and death	retinoblastoma with diffuse leptomeningeal spread and direct infiltration of brain and spinal cord		pulmonary edema, congestive hepatomegaly
31	19yr	19yr	F	336				mild edema	9.5yrs post-heart transpalnt, cardiomegaly and and other problems, pulmonary edema, multple organ congestion
32	19yr	19yr	F	13				pituitary with pars intermidius cyst	Li-Fraumeni syndrome, left ovarian teratoma and spindle cell sarcoma, clinical history of treatment-related myelodysplastic syndrome and acute myeloid leukemia, of respiratory distress and fever of unknown origin
33	3mo (42GW)	101 days	F	13				mild HIE	respiratory distress, pulmonary vein stenosis
34	2mo	2mo	M	44				brain edema, hemorrhage	multiple cardiac anomalies, infection and pneumatosis, Trisomy21
35	15days (28GW)	30GW	F	6					congenital heart disease, acute multifocal pneumonia, congestion and hemorrhage
36	5wk (28GW)	33GW	F	17.5	YES	<24 h	multiple seizure events	hemorrhage and necrosis secondary to dural venous thrombosis.	necrotizing enterocolitis
37	10wk	10wk	F	15.5			multiple malfomations consistent with Carey-Fineman-Ziter syndrome (Mobius syndrome variant)	borderline ventriculomegaly	chronic lung disease
38	3wk (28/29GW)	32GW	M	38.5					necrotizing enterocolitis, respiratory distress syndrome, presumed sepsis
39	2days	2days	F	21.5	POSSIBLE	2days		cerebral edema, severe HIE	acute chorioamnionitis with funisitis and three vessel umbilical vasculitis
40	3wk	36GW	M	40					congenital "solitary" hepatic hemangioma, cardiomegaly, lung vascular congestion, multiple foci of acute hemorrhage and necrosis consistent with coagulopathy
41	4days	4days	M	38	YES	<24 h		HIE	severe acidosis, cardiorespiratory failure, visceral anomalies
42	19GW	19GW	M	13.25					nondysmorphic fetus with amniotic fluid infection
43	9yr	9yr	M	66.5					acute myeloid leukemia, hepatic veno-occlusive disease with hemothorax and hemoperitoneum; undergone bone marrow transplants
44	14yr	14yr	M	6.5			multiple acute hemorrhagic CNS infarction	neuronal necrosis	acute promyelocytic leukemia, widespread severe visceral infarction
45	4yr	4yr	M	15.5	YES	16mo	seizures and global developmental delay, subacute diffuse CNS hemorrhagic necrosis with massive intraventricular blood clot		multiple chromosomal abnormalities and associated chronic health problems, atypical lymphoid hyperplasia, concerning primary or secondary immunodeficiency
46	12mo	12mo	M	11.5				severe global HIE with secondary microcephaly, diffuse cerebral volume loss, severe neuronal loss in CA1 and CA2	cardiomegaly, multifocal remote infarction, stenosis, systemic failure/ischemic injury
47	14days (28 GW)	30GW	M	16				mild HIE, diffuse gliosis in WM	massive subacute hepatic necrosis with iron overload, coagulopathy, chronic neonatal lung disease, multiple organ defects
48	3yr	3yr	M	2	YES	7weeks; multiple episodes till death, intractable	subclinical status epilepticus	anoxic brain injury secondary to pulmonary arrest, HIE, cerebral edema	pulmonary arrest
49	2mo (37 1/7 GW)	5 weeks	F	8				diffuse mild cerebral WM gliosis	complex congenital heart disease, cardiomegaly, aspiration pneumonitis
50	3yr	3yr	M	20.5			global developmental delay	HIE with edema	myopathy, cardiac failure, respiratory failure, infectious diseases, respiratory distress, sepsis
51	4wk (35GW)	39GW	M	15.5				severe HIE	multi-organ failure, neonatal herpes infection, increased iron deposition in viscera
52	20yr5mo	20yr5mo	F	20					pulmonary hemorrhage after bone marrow transplant, multi-organ system injury, cardiomegaly, Cushing syndrome
53	7yr	7yr	M	4			bainstem glioma, malignant astrocytoma, cerebral edema, obstructive ventriculomegaly	widespread infiltration of pontine based tumor
54	3mo (35+GW)	7 weeks	F	17				edema, cerebral atrophy with extensive HIE	Trisomy 21, severe hepatic fibrosis with cholestasis, pneumonia, cardiac defects, liver and kidney injury
55	8yr	8yr	F	7				hemorrhagic infarction, mild WM atrophy, DG hypoplasia and neuronal loss, gliosis	methylmalonic acidemia, chronic liver failure, coagulopathy, severe diffuse broncho-pneumonia, recurrent fevers
56	3days (38GW)	38GW	M	15.75				mild edema and HIE	hemorrhagic and necrotic small bowel, anomalies in alimentary tract, liver failure
57	6wk (29GW)	35GW	M	14				global HIE, intraventricular hemorrhage and diffuse periventricular leukomalacia	pulmonary and cardiac abnormalities
58	6yr	6yr	M	33				global HIE, cerebral edema and hemorrhage	hypoplastic left heart syndrome and pulmonary edema, parathyroid hyperplasia
59	5wk (33GW)	39GW	F	84					necrotizing enterocolitis
60	5wk	5wk	M	12				remote HIE, diffuse microcystic encephalomalacia	complex congenital heart disease, status post repair, pulmonary infarction
61	9yr	9yr	F	20			cervicomedullary pilocytic astrocytoma		bronchopneumonia
62	9yr	9yr	M	2	YES	2mo; multiple episodes	refractory status epilepticus secondary to febrile infection-related status epilepticus	diffuse severe gliosis, patchy neuronal loss, dramatic loss of CA1 neurons
63	5yr	5yr	F	21			CNS tumor - diffuse intrinsic pontine glioma, obstrcutive hydrocephalus	VP shunt given
64	18hr	18hr	M	14					complex congenital heart disease, total anomalous pulmonary venous return, lymphatic distention
65	17yr	17yr	F	69.5			medulloblastoma, brain injury related to Aspergillus encephalomeningitis, lateral ventriculomegaly	widespread brain death	pulmonary thrombi and congestion and hepatosplenomegaly
66	14yr	14yr	M	22					acute myelogenous leukemia, typhlitis, lung abscess, dilated cardiomegaly
67	3mo	3mo	F	16				subacute HIE with uncal herniation	congenital heart disease, congenital cardiovascular defects, 15q26-qter deletion, multi-organ hypoxia
68	2yr	2yr	F	21				mild acute and chronic HIE	Trisomy 21, large hepatic AV malformation, complex congital heart disease, gastrointestinal hemorrhage
69	2wk (34GW)	36GW	F	63				global HIE	coagulopathy, chronic neonatal lung disease, complex congenital heart disease, hepatosplenomegaly
70	12yr	12yr	F	96	YES	16 months; intractable		cerebral edema, HIE and brain death	appenditis
71	9yr	9yr	M	36.5				acute intracranial hemorrhage	bronchopneumonia
72	2yr	2yr	M	22				acute HIE	immune thrombocytopenia
73	7yr	7yr	M	12			glioblastoma, neurologic decline, obstructive hydrocephalus
74	6yr	6yr	F	10	YES	6years; intractable	global developmental delay, chronic seizure disorder with static encephalopathy	hypoplastic cerebellum	recurrent pulmonary infections
75	9days	9days	F	31				HIE, brain injury	liver steatosis
76	19yr	19yr	M	216	YES	14years; intractable	seizure disorder		Trisomy 16p/monosomy 9p, respiratory distress syndrome, Pseudomonas pneumonia, cardiomegaly
77	3yr	3yr	M	<6hr			primary brainstem neoplasm, embryonal tumor locally infiltrates cerebellum and hippocampi
78	6hr (41 5/7 GW)	1.5wk	F	78				HIE	cardiac respiratory failure, coagulopathy, anemia, severe metabolic acidosis, in-utero feto-maternal hemorrhage
79	18days (34GW)	36GW	M	4.75			Smith-Lemli-Opitz syndrme (SLOS)		splenomegaly, anasarca
80	3yr	3yr	M	48			focal cortical dysplasia	diffuse cerebral atrophy, mild, diffuse WM gliosis	heterotaxy post heart transplant, transverse liver, asplenia, multiorgan failure
81	7wk (32 4/7 GW)	39GW	F	14	POSSIBLE	6wk	epilepsy (focal apoptotic neurons within DG)		severe pulmonary hypertension, veno occlusive disease
82	2mo	2mo	M	13				advanced cystic HIE	critical aortic valve stenosis with persistent cardiac and respiratory failure, cardiomegaly
83	10days (33 4/7 GW)	35GW	F	28			frontal lobe fore shortening, mild hydrocephalus		necrotizing enterocolitis, complete atrioventricular canal defect, Trisomy21
84	7wk (25 4/7 GW)	32GW	M	14			small brain, PHH	severe global HIE	necrotizing enterocolitis, intra-gastric organizing hematoma
85	8yr	8yr	F	65	YES	2years (sleep EEG done)	encephalomalacia, hydrocephalus, seizures, developmental delay		unbalanced chromosal translocation, congenital mitral valve stenosis, heart failure
86	7days	7days	M	12	YES	<24 h	encephalopathy, seizures		Proteus mirabilis septic shock, coagulopathy and acidosis, hypoxic respiratory failure
87	16mo	16mo	M	15				multifocal brain infarction with global HIE (CA1 dispersed)	diffuse adherent bowel, necrotizing soft tissue infections, cardiac arrest history
88	4wk (27GW)	31GW	M	32					RH-isoimmunization hydrops fetalis, liver failure, respiratory distress
89	10wk (32GW)	2wk	M	11					liver dysfunction of uncertin etiology, cytomegalovirus infection
90	20mo	20mo	F	17				edema	acute myeloid leukamia, respiratory and cardiac failure, coagulopathy
91	4wk	4wk	F	24				mild HIE with mild gliosis	truncus arteriosus
92	20days	20days	M	11				acute HIE with subarachnoid hemorrhagic infarction	severe refractory pulmonary hypertension, hemolysis, coagulopathy
93	6yr	6yr	M	47			rapidly progressive encephalopathy of unknown etiology, multifocal brain herniation, diffuse edema	slurred speech
94	4days (27GW)	27GW	F	144				widespread HIE	splenic congestion
95	20mo	20mo	M	3			CNS tumor, mild hydrocephalus	cortical gliosis	history of HirschSprung disease
96	7wk	7wk	F	3	YES	6wk	seizures	elevated CSF and plasma glycine levels	hypotonia and episodic breathing
97	10yr	10yr	M	11					immunodeficiency, Pseudomonas and Aspergillus infection
98	8yr	8yr	F	15				subdural hematoma	B-cell acute lymphoblastic leukemia, sepsis, acute kidney injury, cardiac instability
99	20yr5mo	20yr5mo	M	10.5				HIE	status post heart transplant, antibody mediated rejection
100	1.5mo	1.5mo	M	60				acute HIE, mild gliosis	progressive lung disease and pulmonary hypertension, interstitital chromosomal duplication
101	3mo	3mo	M	36					congenital heart disease, and heterotaxy syndrome, growth restriction
102	10yr	10yr	F	15.5			inoperable ganglioglioma
103	8yr	8yr	M	23			Chiari malformation	Crouzon syndrome, midface hypoplasia, severe acute HIE, hippocampi show abnormal hyperconvoluted DG as well as neuronal necrosis
104	10days (34 6/7 GW)	36GW	M	14.5				HIE, neuronal loss in brainstem, pons, hippocampus, gliosis	bilateral multicystic dysplastic kidneys, necrotizing enterocolitis
105	6days (34GW)	34GW	F	20				encephalopathy with hypertonia, loss of brainstem reflexes	prematurity, mild lung edema
106	41 6/7GW	41 6/7GW	F	31				brain with mild microglial activation with a small focus of periventricular leucomalacia	bacteremia
107	6mo	6mo	M	41.5				global remote HIE	Denys-Drash Syndrome, chronic kidney disease, Pseudomonas abscess, multiple cardiac arrests
108	6yr6mo	6yr6mo	F	13			diffuse intrinsic pontine glioma
109	8days (35GW)	36GW	M	66				CNS HIE, WM gliosis, periventricular leucomalacia	severe multiorgan dysfunction
110	3days (40 1/7GW)	40GW	F	40.5					profound hypoxemic respiratory failure, lung developmental arrest
111	2yr	2yr	M	23			mild ventriculomegaly	remote and chronic HIE, WM gliosis	Pseudomonas soft tissue infection and sepsis, visceromegaly
112	17yr	17yr	F	96	YES	5days	generalized tonic-clonic seizure and brain herniation	acute hemorrhage, edema	Type 1 diabetes, oligoarticular juvenile arthritis and celiac disease
113	3wk (35GW)	38GW	M	19				acute HIE	congenital heart disease, kidney hemorrhage
114	16days	16days	F	70				HIE, diffuse WM gliosis	congenital heart disease, clinical hypoxia, multi-ogran failure
115	1day (37GW)	37GW	F	14			large occipital encephalocele, focal dysplasia, poorly formed hippocampi, neuronal disorganization	HIE	multiple congenital abnormalities
116	9mo	9mo	M	37					hypoplastic left heart syndrome status post Norwood Sano procedure, cardiac dysfunction, chronic pulmonary hemorrhage
117	20days (38GW)	6days	F	81.5				HIE, irregular gliosis and increase in microglia	arthrogryposis multiplex congenita, pulmonary hypoplasia, respiratory distress
118	10yr	10yr	M	16			brainstem anaplastic astrocytoma
119	4days	4days	F	15				severe global HIE	patchy adrenal hemorrhage and infarction
120	16days	16days	M	10				HIE, diffuse WM gliosis, periventricular leukomalacia, subarachnoid hemorrhage	complex congenital heart disease, status post surgical repair
121	4mo (36GW)	3mo	M	25.5			small brain	CNS gliosis, WM atrophy, hippocampal damage	hemolytic uremic syndrome, renal and cardiovascular defects
122	19yr	19yr	F	10			cerebral palsy, microcephaly	severe edema	bronchopulmonary dysplasia, autosomal dominant polycystic kidney disease, pneumonia
123	35GW	35GW	M	63					congenital pulmonary dysplasia, interstitial chromosomal deletion ch17
124	11days	11days	M	47					meconium aspiration syndrome, total anomalous pulmonary venous return, pulmonary hemorrhage
125	17yr	17yr	M	64	YES	~17years; intractable	spastic quadriplegia, epilepsy, ventriculomegaly	static leukoencephalopathy with WM gliosis	acute kidney injury, obstructive apnea, hypotonia
126	17days (31 5/7 GW)	34GW	F	78.5			intra-ventricular hydrocephalus	remote HIE, gliosis	bowel obstruction, renal failure, edema, jaundice, focal pneumonia, multi-organ failure
127	9yr	9yr	F	96				terminal brain herniation, cerebral edema, acute HIE with diffuse neuronal necrosis	congenital heart disease with progressive biventricular outflow obstruction
128	2days (36GW)	36GW	M	36				intraventricular and intraparenchymal hemorrhage, edema	E.coli sepsis, respiratory distress
129	7wk	7wk	M	20				neuronal dropout in bilateral hippocampi, cortical gliosis, ischemic injury	respiratory and cardiac failure
130	7wk	7wk	M	50					necrotizing enterocolitis
131	3weeks	3weeks	F	15				HIE	cardio-respiratory failure, lactic acidemia, enlarged heart, generalized edema
132	6days	6days	M	69				subicular necrosis, acute HIE	22q11.2 chromosomal deletion, Digeorge syndrome
133	6wk (35GW)	1wk	F	21					congenital cardiomyopathy, multi-organ failure
134	15yr11mo	15yr11mo	M	21					severe muscular atrophy, spasticity, respiratory defects, ALDH18A1 homozygous mutation
135	2mo 3wk	2mo 3wk	F	38					anomalous pulmonary venous return, post-sutureless repair, hepatomegaly, 15q11.2 deletion
136	2mo	2mo	F	18.5			microcephaly, PMG of frontal and temporal lobes, cerebellar hypoplasia		cardiomyopathy, acute bronchopneumonia
137	1mo	1mo	F	47			trigonocephaly and microcephaly	cerebellar hypoplasia, agenesis of corpus callosum	Jacobsen syndrome (monosomy 11q), congenital heart defects
138	16yr	16yr	F	22	YES	13yr	severe congenital neuromuscular disorder, complex status epilepticus	severe gliosis and neuronal loss	cardiac arrest, acute bronchopneumonia
139	3days (39GW)	39GW	F	120				intracranial hemorrhage	fetal distress, prenatal hydrops, coagulopathy
140	1mo (35GW)	39GW	F	21				remote HIE	chronic neonatal lung disease, multi-organ congestion and hemorrhage
141	8days	8days	M	42	YES	8days (onset at birth)	seizures, brain herniation	diffuse cerebral edema	ornithine transcarbamylase deficiency, hyperammonemia, hepatosplenomegaly
142	3yr	3yr	F	15.6	YES	2.5yr	severe craniofacial malformations, seizure history, neurological injury	meningitis
143	4yr	4yr	F	72				acute and chronic HIE, hemorrhage	complex congenital heart disease, pulmonary congestion and edema
144	23day (25GW)	28GW	M	16.25				severe intracranial hemorrhage	necrotizing enterocolitis, severe pneumonia, pulmonary hemorrhage
145	3wk (26GW)	29GW	M	23				intraventricular hemorrhage, periventricular leukomalacia of fronto-parietal cerebral hemisphere	necrotizing enterocolitis and pneumatosis, sepsis
146	12hr (38GW)	38.5GW	M	35				HIE	asystole at birth, bilaterally dilated ureters and bladder, increased extramedullary hematopoiesis
147*	6yr	6yr	M	not known	YES	>5years; multiple episodes till death, intractable	brain overgrowth with polymicrogyria, diffused cortical dysplasia, AKT3 R465W mutation, possibly SUDEP, mild ventriculomegaly		congenital diaphragmatic hernia, coagulopathy, defects in liver, spleen and kidney
* - case published in (Alcantara et al., 2017; Riviere et al., 2012); unused right hemisphere was obtained from SCH morgue and pathological studies were done by RK on the right hippocampus for the first time for this study
	Seizure cases
	Control with GCD
